# Supplementary material for: Identification of genomic regions involved in tolerance to drought stress and drought stress induced leaf senescence in juvenile barley
Source: BMC Plant Biol. 2015 May 22;15:125. doi: 10.1186/s12870-015-0524-3 (PMC4440603; doi:10.1186/s12870-015-0524-3)
Supplement: Additional file 1: — Overview of the 156 analysed genotypes. aSBCC: Spanish Barley Core Collection. [file 12870_2015_524_MOESM1_ESM.xlsx]

## Sheet: Additional file 1
Additional file 1. Overview of the 156 analysed genotypes.
Nr	Genotypea	Row type
1	Alissa	six rowed
2	Alpaca	six rowed
3	Anastasia	six rowed
4	Andrea	six rowed
5	Angela	six rowed
6	Banteng	six rowed
7	Bayava	six rowed
8	Birgit	six rowed
9	Borwina	six rowed
10	Brunhild	six rowed
11	Candesse	six rowed
12	Carola	six rowed
13	Catania	six rowed
14	Catinka	six rowed
15	Cita	six rowed
16	Cornelia	six rowed
17	Corona	six rowed
18	Cosima	six rowed
19	Dura	six rowed
20	Elbany	six rowed
21	Elektra	six rowed
22	Ermo	six rowed
23	Esterel	six rowed
24	Express	six rowed
25	Franka	six rowed
26	Franziska	six rowed
27	SW16199	six rowed
28	Gaulois	six rowed
29	Gerbel	six rowed
30	Gilberta	six rowed
31	Grete	six rowed
32	Hampus	six rowed
33	Hasso	six rowed
34	Jana	six rowed
35	Julia	six rowed
36	Kendo	six rowed
37	Krimhild	six rowed
38	Landi	six rowed
39	Lenta	six rowed
40	Lomerit	six rowed
41	Ludmilla	six rowed
42	Mädru	six rowed
43	Mammut	six rowed
44	Masto	six rowed
45	Merlot	six rowed
46	Naomie	six rowed
47	Nebelia	six rowed
48	Nelly	six rowed
49	Nikel	six rowed
50	Noveta	six rowed
51	Ogra	six rowed
52	Petra	six rowed
53	Plana	six rowed
54	Rocca	six rowed
55	Sarah	six rowed
56	Stephanie	six rowed
57	Structura	six rowed
58	Sympax	six rowed
59	Tapir	six rowed
60	Theresa	six rowed
61	Traminer	six rowed
62	Venus	six rowed
63	Viresa	six rowed
64	Vogelsanger Gold	six rowed
65	Advance	two rowed
66	Affair	two rowed
67	Alraune	two rowed
68	Angora	two rowed
69	Astrid	two rowed
70	Babylone	two rowed
71	Bistro	two rowed
72	Bombay	two rowed
73	Cabrio	two rowed
74	Calador	two rowed
75	Camera	two rowed
76	Carat	two rowed
77	Cleopatra	two rowed
78	Danilo	two rowed
79	Duet	two rowed
80	Existenz	two rowed
81	Gerval	two rowed
82	Goldmine	two rowed
83	Hanna	two rowed
84	Hiberna	two rowed
85	Igri	two rowed
86	Intro	two rowed
87	Jessica	two rowed
88	Kamoto	two rowed
89	Kaskade	two rowed
90	Kyoto	two rowed
91	Labea	two rowed
92	Leonie	two rowed
93	Lunaris	two rowed
94	Madou	two rowed
95	Magie	two rowed
96	Malta	two rowed
97	Marinka	two rowed
98	Marylin	two rowed
99	Millie	two rowed
100	Mombasa	two rowed
101	Passion	two rowed
102	Pastoral	two rowed
103	Regina	two rowed
104	Reni	two rowed
105	Sonate	two rowed
106	Sonja	two rowed
107	Tafeno	two rowed
108	Tiffany	two rowed
109	Tokyo	two rowed
110	Trixi	two rowed
111	Vanessa	two rowed
112	Venezia	two rowed
113	Vertikale	two rowed
114	SBCC3	six rowed
115	SBCC11	six rowed
116	SBCC12	six rowed
117	SBCC14	six rowed
118	SBCC16	six rowed
119	SBCC18	six rowed
120	SBCC23	six rowed
121	SBCC25	six rowed
122	SBCC27	six rowed
123	SBCC28	six rowed
124	SBCC32	six rowed
125	SBCC38	six rowed
126	SBCC39	six rowed
127	SBCC42	six rowed
128	SBCC47	six rowed
129	SBCC49	six rowed
130	SBCC51	six rowed
131	SBCC54	six rowed
132	SBCC59	six rowed
133	SBCC63	six rowed
134	SBCC65	six rowed
135	SBCC67	six rowed
136	SBCC70	six rowed
137	SBCC73	six rowed
138	SBCC74	six rowed
139	SBCC75	six rowed
140	SBCC76	six rowed
141	SBCC78	six rowed
142	SBCC79	six rowed
143	SBCC80	six rowed
144	SBCC81	six rowed
145	SBCC89	six rowed
146	SBCC91	six rowed
147	SBCC92	six rowed
148	SBCC97	six rowed
149	SBCC106	six rowed
150	SBCC109	six rowed
151	SBCC119	six rowed
152	SBCC130	six rowed
153	SBCC136	six rowed
154	SBCC138	six rowed
155	SBCC140	six rowed
156	SBCC148	two rowed
a SBCC: Spanish Barley Core Collection
