# Supplementary material for: Identification of genomic regions involved in tolerance to drought stress and drought stress induced leaf senescence in juvenile barley
Source: BMC Plant Biol. 2015 May 22;15:125. doi: 10.1186/s12870-015-0524-3 (PMC4440603; doi:10.1186/s12870-015-0524-3)
Supplement: Additional file 2: — Significant associations (p <0.001) of the genome wide association study and blasted proteins out of the marker sequences. aBY: biomass yield, CSS: total content of soluble sugars, ETR: electron transport rate at PSII, CFP: content of free proline, OA: osmolality, SPAD: leaf colour. bC: control treatment, S: stress treatment, DSI: drought susceptibility index across treatments by Fischer & Maurer (1978). cMarkers and chromosome positions are based on Comadran et al. (2012). [file 12870_2015_524_MOESM2_ESM.xlsx]

## Sheet: Additional file 2
Additional file 2. Significant associations (p <0.001) of the genome wide association study and blasted proteins out of the marker sequences.
Traita	Treat.b	Markerc	Chrom.c	Pos. in cMc	F value	p value	- log p (LOD)	R² in %	SNP	Favorable allele	Allele frequency in % for the favorable allele	Protein (Top BlastX hit of the marker sequence with p <10-5 or query cover >80%)	Accession
BY	C	SCRI_RS_162524	1H	8.6	9.87557	6.35843e-05	4.19665	1.17372	[A/G]	G	19.685	n.s.
BY	C	BOPA1_3710-852	1H	46.5	7.21546	0.000825382	3.08335	0.869311	[A/G]	A	44.7619	n.s.
BY	C	BOPA1_5019-879	1H	47.5	10.7843	2.69059e-05	4.57015	1.31707	[A/G]	A	22.9508	n.s.
BY	DSI	BOPA1_5019-879	1H	47.5	7.75454	0.000491387	3.30858	3.18485	[A/G]	A	22.9508	n.s.
BY	C	BOPA1_8166-525	1H	47.5	14.3499	9.12499e-07	6.03977	1.70549	[A/G]	A	12.6866	Protease Do-like 2, chloroplastic; Flags: Precursor [Arabidopsis thaliana]	[Swiss-Prot:O82261.2]
BY	DSI	BOPA1_8166-525	1H	47.5	8.38638	0.000265861	3.57535	3.24811	[A/G]	A	12.6866	Protease Do-like 2, chloroplastic; Flags: Precursor [Arabidopsis thaliana]	[Swiss-Prot:O82261.2]
BY	C	BOPA2_12_30796	1H	47.5	14.2868	9.70966e-07	6.0128	1.70399	[A/G]	A	11.9403	-
BY	DSI	BOPA2_12_30796	1H	47.5	7.98224	0.000392972	3.40564	3.11493	[A/G]	A	11.9403	-
BY	C	SCRI_RS_160916	1H	47.5	15.3139	3.71967e-07	6.4295	1.8346	[T/C]	A	12.6866	n.s.
BY	DSI	SCRI_RS_160916	1H	47.5	10.0598	5.34581e-05	4.27199	3.92963	[T/C]	A	12.6866	n.s.
BY	C	BOPA1_3444-1044	1H	47.7	8.76472	0.000184684	3.73357	1.04169	[A/G]	G	91.25	n.s.
BY	DSI	BOPA1_3444-1044	1H	47.7	8.21114	0.000314797	3.50197	3.18024	[A/G]	G	91.25	n.s.
BY	C	BOPA2_12_10159	1H	47.7	15.0923	4.56194e-07	6.34085	1.79934	[A/C]	A	9.21986	Protein disulfide isomerase-like 2-1; Short=OsPDIL2-1; AltName: Full=Protein disulfide isomerase-like 4-1; Short=OsPDIL4-1; Flags: Precursor [Oryza sativa Japonica Group]	[Swiss-Prot:Q75M08.2]
BY	DSI	BOPA2_12_10159	1H	47.7	12.7661	4.0703e-06	5.39037	4.9594	[A/C]	A	9.21986	Protein disulfide isomerase-like 2-1; Short=OsPDIL2-1; AltName: Full=Protein disulfide isomerase-like 4-1; Short=OsPDIL4-1; Flags: Precursor [Oryza sativa Japonica Group]	[Swiss-Prot:Q75M08.2]
BY	C	BOPA2_12_10235	1H	47.7	14.8801	5.6181e-07	6.25041	1.88376	[A/C]	C	12.8788	GATA transcription factor 25; AltName: Full=Protein TIFY 1; AltName: Full=Protein ZIM [Arabidopsis thaliana]	[Swiss-Prot:Q9LRH6.2]
BY	DSI	BOPA2_12_10235	1H	47.7	10.3297	4.14337e-05	4.38265	4.12313	[A/C]	C	12.8788	GATA transcription factor 25; AltName: Full=Protein TIFY 1; AltName: Full=Protein ZIM [Arabidopsis thaliana]	[Swiss-Prot:Q9LRH6.2]
BY	C	BOPA2_12_30438	1H	47.7	16.2594	1.53383e-07	6.81422	1.93926	[T/C]	G	8.51064	Importin subunit alpha-1; AltName: Full=Karyopherin subunit alpha-1; Short=KAP-alpha-1 [Arabidopsis thaliana]	[Swiss-Prot:Q96321.2]
BY	DSI	BOPA2_12_30438	1H	47.7	13.3739	2.29281e-06	5.63963	5.21894	[T/C]	G	8.51064	Importin subunit alpha-1; AltName: Full=Karyopherin subunit alpha-1; Short=KAP-alpha-1 [Arabidopsis thaliana]	[Swiss-Prot:Q96321.2]
BY	C	SCRI_RS_139785	1H	47.7	7.35118	0.0007232	3.14074	0.876426	[T/C]	C	82.1429	n.s.
BY	C	SCRI_RS_17924	1H	47.7	8.67962	0.000200664	3.69753	1.03522	[T/G]	T	92.4051	Serine/threonine-protein phosphatase PP1 isozyme 3 [Arabidopsis thaliana]	[Swiss-Prot:P48483.1]
BY	DSI	SCRI_RS_17924	1H	47.7	7.99918	0.000386598	3.41274	3.12154	[T/G]	T	92.4051	Serine/threonine-protein phosphatase PP1 isozyme 3 [Arabidopsis thaliana]	[Swiss-Prot:P48483.1]
BY	C	SCRI_RS_82327	1H	47.7	8.76472	0.000184684	3.73357	1.04169	[T/G]	C	91.25	n.s.
BY	DSI	SCRI_RS_82327	1H	47.7	8.21114	0.000314797	3.50197	3.18024	[T/G]	C	91.25	n.s.
BY	C	SCRI_RS_85918	1H	47.7	7.51522	0.000617574	3.20931	0.90032	[A/G]	G	80.9524	Cullin-1 [Arabidopsis thaliana]	[Swiss-Prot:Q94AH6.1]
BY	C	BOPA1_8717-244	1H	48.4	8.32938	0.00028116	3.55105	0.991139	[T/C]	A	37.2727	Methionine aminopeptidase 1A; Short=MAP 1A; Short=MetAP 1A; AltName: Full=Peptidase M 1A [Arabidopsis thaliana]	[Swiss-Prot:Q9SLN5.1]
BY	C	SCRI_RS_132604	1H	48.4	7.7099	0.000511644	3.29103	0.92673	[T/C]	C	55.6701	Electron transfer flavoprotein-ubiquinone oxidoreductase, mitochondrial; Short=ETF-QO; Short=ETF-ubiquinone oxidoreductase; Flags: Precursor [Arabidopsis thaliana]	[Swiss-Prot:O22854.1]
BY	DSI	SCRI_RS_132604	1H	48.4	8.72569	0.000192177	3.7163	3.39962	[T/C]	C	55.6701	Electron transfer flavoprotein-ubiquinone oxidoreductase, mitochondrial; Short=ETF-QO; Short=ETF-ubiquinone oxidoreductase; Flags: Precursor [Arabidopsis thaliana]	[Swiss-Prot:O22854.1]
BY	C	SCRI_RS_171543	1H	48.4	8.89113	0.000163726	3.78588	1.07338	[T/C]	A	39.0909	n.s.
BY	C	BOPA1_6118-595	1H	51.6	7.29215	0.000768814	3.11418	0.948079	[T/C]	G	37.037	n.s.
BY	DSI	BOPA1_6118-595	1H	51.6	7.10764	0.00091906	3.03666	3.10668	[T/C]	G	37.037	n.s.
BY	S	BOPA1_2881-935	1H	81.7	15.6551	8.83766e-05	4.05366	0.172369	[T/A]	A	22.8346	ATP-dependent zinc metalloprotease FTSH 3, mitochondrial; Short=AtFTSH3; Flags: Precursor [Arabidopsis thaliana]	[Swiss-Prot:Q84WU8.1]
BY	S	BOPA2_12_31160	1H	82.5	12.969	0.000352197	3.45321	0.142793	[T/C]	A	21.875	n.s.
BY	S	BOPA1_6250-1056	1H	82.6	11.8872	0.000618705	3.20852	0.130883	[T/G]	C	22.8346	n.s.
BY	C	SCRI_RS_236623	1H	86	12.2448	0.000513646	3.28934	0.735028	[T/C]	T	42.2018	Fructose-1,6-bisphosphatase, cytosolic; Short=FBPase; AltName: Full=D-fructose-1,6-bisphosphate 1-phosphohydrolase [Arabidopsis thaliana]	[Swiss-Prot:Q9MA79.1]
BY	C	SCRI_RS_138010	1H	92.2	28.6283	2.02877e-12	11.6928	3.4145	[T/C]	C	7.74648	n.s.
BY	DSI	SCRI_RS_138010	1H	92.2	18.1263	2.71264e-08	7.56661	7.07347	[T/C]	C	7.74648	n.s.
BY	S	SCRI_RS_138010	1H	92.2	7.49861	0.000627056	3.20269	0.166519	[T/C]	C	7.74648	n.s.
BY	C	BOPA2_12_31319	1H	92.4	15.4533	3.26547e-07	6.48605	1.86111	[G/C]	C	16.0305	ABC transporter G family member 43; Short=ABC transporter ABCG.43; Short=AtABCG43; AltName: Full=Putative pleiotropic drug resistance protein 15 [Arabidopsis thaliana]	[Swiss-Prot:Q7PC81.1]
BY	DSI	BOPA2_12_31319	1H	92.4	9.98341	5.75117e-05	4.24024	3.8929	[G/C]	C	16.0305	ABC transporter G family member 43; Short=ABC transporter ABCG.43; Short=AtABCG43; AltName: Full=Putative pleiotropic drug resistance protein 15 [Arabidopsis thaliana]	[Swiss-Prot:Q7PC81.1]
BY	C	SCRI_RS_188909	1H	94.9	8.98237	0.000149978	3.82397	1.0709	[A/G]	A	24.7934	n.s.
BY	DSI	SCRI_RS_188909	1H	94.9	9.59429	8.33625e-05	4.07903	3.7272	[A/G]	A	24.7934	n.s.
BY	DSI	BOPA1_6547-1363	1H	111.8	11.1473	0.000911952	3.04003	2.15872	[A/C]	C	6.84932	n.s.
BY	C	SCRI_RS_159031	1H	118.1	13.6657	0.000245726	3.60955	0.81463	[A/G]	A	35.9649	n.s.
BY	C	SCRI_RS_166816	2H	2	8.27077	0.000297502	3.52651	0.992948	[T/C]	G	38.5321	n.s.
BY	S	SCRI_RS_166816	2H	2	7.44499	0.000660442	3.18017	0.165283	[T/C]	G	38.5321	n.s.
BY	C	SCRI_RS_136200	2H	2.3	8.27077	0.000297502	3.52651	0.992948	[T/C]	C	38.5321	tRNA-dihydrouridine(47) synthase [NAD(P)(+)]-like; AltName: Full=Zinc finger CCCH domain-containing protein 50; Short=AtC3H50; AltName: Full=tRNA-dihydrouridine synthase 3-like [Arabidopsis thaliana]	[Swiss-Prot:Q9T0J6.2]
BY	S	SCRI_RS_136200	2H	2.3	7.44499	0.000660442	3.18017	0.165283	[T/C]	C	38.5321	tRNA-dihydrouridine(47) synthase [NAD(P)(+)]-like; AltName: Full=Zinc finger CCCH domain-containing protein 50; Short=AtC3H50; AltName: Full=tRNA-dihydrouridine synthase 3-like [Arabidopsis thaliana]	[Swiss-Prot:Q9T0J6.2]
BY	C	SCRI_RS_175550	2H	2.3	8.27077	0.000297502	3.52651	0.992948	[T/G]	G	38.5321	n.s.
BY	S	SCRI_RS_175550	2H	2.3	7.44499	0.000660442	3.18017	0.165283	[T/G]	G	38.5321	n.s.
BY	C	SCRI_RS_192440	2H	5.4	7.85802	0.000442645	3.35394	0.93393	[T/G]	G	11.5942	n.s.
BY	S	SCRI_RS_168604	2H	5.5	8.42682	0.000256228	3.59137	0.187828	[A/G]	A	56.701	n.s.
BY	C	SCRI_RS_204158	2H	9.2	9.1273	0.000130804	3.88338	1.1097	[A/G]	A	97.3333	3-hydroxyindolin-2-one monooxygenase; AltName: Full=Cytochrome P450 71C1; AltName: Full=Protein benzoxazineless 4 [Zea mays]	[Swiss-Prot:Q43250.1]
BY	C	SCRI_RS_157480	2H	9.6	14.825	0.000135546	3.86791	0.884688	[T/C]	T	53.5354	n.s.
BY	C	SCRI_RS_209516	2H	10.4	8.04501	0.000370223	3.43154	0.969254	[A/G]	G	7.19424	Putative cysteine-rich receptor-like protein kinase 31; Short=Cysteine-rich RLK31; Flags: Precursor [Arabidopsis thaliana]	[Swiss-Prot:Q9LDM5.1]
BY	DSI	SCRI_RS_209516	2H	10.4	10.1776	4.77674e-05	4.32087	3.98658	[A/G]	G	7.19424	Putative cysteine-rich receptor-like protein kinase 31; Short=Cysteine-rich RLK31; Flags: Precursor [Arabidopsis thaliana]	[Swiss-Prot:Q9LDM5.1]
BY	S	SCRI_RS_141564	2H	12.1	7.40073	0.000689336	3.16157	0.1643	[T/C]	A	26.8908	n.s.
BY	DSI	BOPA2_12_31284	2H	15.4	13.4248	0.00027811	3.55578	2.59976	[A/G]	A	7.58621	n.s.
BY	C	SCRI_RS_198643	2H	15.4	7.25771	0.000791686	3.10145	0.86563	[C/G]	G	60.4167	n.s.
BY	C	SCRI_RS_159228	2H	16.8	7.47434	0.000641953	3.1925	0.897333	[G/C]	G	42.8571	n.s.
BY	DSI	SCRI_RS_173164	2H	23.2	7.58474	0.000576461	3.23923	2.93763	[T/C]	C	12.5	n.s.
BY	DSI	BOPA1_8787-1459	2H	26.1	8.24842	0.00030368	3.51758	3.19468	[A/G]	G	15.0376	n.s.
BY	DSI	BOPA2_12_30432	2H	40.8	12.1652	7.1747e-06	5.1442	4.71167	[A/G]	G	46.1538	n.s.
BY	DSI	SCRI_RS_177405	2H	40.8	9.75455	7.1797e-05	4.14389	4.17317	[T/C]	C	43.2692	S-adenosylmethionine synthase 3; Short=AdoMet synthase 3; AltName: Full=Methionine adenosyltransferase 3; Short=MAT 3 [Hordeum vulgare]	[Swiss-Prot:Q4LB22.1]
BY	DSI	SCRI_RS_154981	2H	41.2	7.85564	0.000446136	3.35053	3.36369	[T/C]	C	37.7358	n.s.
BY	C	SCRI_RS_171029	2H	43.8	7.70653	0.000512867	3.29	0.926381	[T/G]	G	28.2051
BY	DSI	SCRI_RS_171029	2H	43.8	7.77024	0.000482246	3.31673	3.02069	[T/G]	G	28.2051
BY	C	SCRI_RS_237094	2H	48.6	8.11878	0.000344134	3.46327	0.964921	[T/G]	G	40	DEAD-box ATP-dependent RNA helicase 57 [Arabidopsis thaliana]	[Swiss-Prot:Q84TG1.1]
BY	C	BOPA1_5823-1073	2H	50.9	7.48785	0.000633617	3.19817	0.893078	[A/G]	A	15.7895	n.s.
BY	C	BOPA2_12_10545	2H	62	12.7335	4.20747e-06	5.37598	1.54262	[T/G]	C	18.254	Agmatine deiminase; AltName: Full=Agmatine iminohydrolase; AltName: Full=Protein EMBRYO DEFECTIVE 1873 [Arabidopsis thaliana]	[Swiss-Prot:Q8GWW7.2]
BY	DSI	BOPA2_12_10545	2H	62	10.1489	4.90962e-05	4.30895	4.07954	[T/G]	C	18.254	Agmatine deiminase; AltName: Full=Agmatine iminohydrolase; AltName: Full=Protein EMBRYO DEFECTIVE 1873 [Arabidopsis thaliana]	[Swiss-Prot:Q8GWW7.2]
BY	C	SCRI_RS_150	2H	68.6	7.35965	0.000716727	3.14465	0.874699	[A/G]	T	6.99301	n.s.
BY	C	BOPA2_12_31293	2H	73.7	11.3388	0.000825139	3.08347	0.674617	[T/A]	A	76.1364	n.s.
BY	C	BOPA1_2322-462	2H	79.9	13.0297	3.18065e-06	5.49748	1.5698	[T/G]	C	9.42029	Vacuolar-processing enzyme; Short=VPE; Flags: Precursor [Ricinus communis]	[Swiss-Prot:P49042.1]
BY	DSI	BOPA1_2322-462	2H	79.9	11.105	1.97213e-05	4.70507	4.34986	[T/G]	C	9.42029	Vacuolar-processing enzyme; Short=VPE; Flags: Precursor [Ricinus communis]	[Swiss-Prot:P49042.1]
BY	C	BOPA2_12_30896	2H	80	13.0297	3.18065e-06	5.49748	1.5698	[T/C]	G	9.42029	n.s.
BY	DSI	BOPA2_12_30896	2H	80	11.105	1.97213e-05	4.70507	4.34986	[T/C]	G	9.42029	n.s.
BY	C	SCRI_RS_221886	2H	80.9	12.3012	0.000498779	3.30209	0.738409	[T/C]	G	40.9091	Metal-nicotianamine transporter YSL2; AltName: Full=Protein YELLOW STRIPE LIKE 2; Short=OsYSL2 [Oryza sativa Japonica Group]	[Swiss-Prot:Q6H3Z6.2]
BY	C	BOPA1_3469-1152	2H	81.5	11.9151	9.13267e-06	5.0394	1.43552	[A/G]	A	24.7934	Glutamate dehydrogenase 2; Short=GDH 2 [Arabidopsis thaliana]	[Swiss-Prot:Q38946.1]
BY	C	SCRI_RS_10670	2H	81.5	9.45212	9.55368e-05	4.01983	1.13478	[A/G]	C	18.6047	Nicotianamine synthase-like 5 protein; AltName: Full=HvNAS5 [Hordeum vulgare]	[Swiss-Prot:Q9ZQV4.1]
BY	C	SCRI_RS_156090	2H	81.5	11.8152	1.00014e-05	4.99994	1.40424	[T/G]	C	25.4098	Probable glutamate carboxypeptidase 2; AltName: Full=Probable glutamate carboxypeptidase II [Arabidopsis thaliana]	[Swiss-Prot:Q9M1S8.3]
BY	C	SCRI_RS_159462	2H	81.5	12.0281	8.18741e-06	5.08685	1.44404	[T/G]	A	24.5902	n.s.
BY	C	SCRI_RS_160616	2H	81.5	11.7044	1.11329e-05	4.95339	1.39598	[T/C]	G	25.6198	n.s.
BY	C	SCRI_RS_160833	2H	81.5	11.9151	9.13267e-06	5.0394	1.43552	[A/T]	T	24.7934	n.s.
BY	C	SCRI_RS_172648	2H	81.5	8.28681	0.000293232	3.53279	0.999689	[A/G]	A	21.7742	n.s.
BY	C	SCRI_RS_185505	2H	81.5	13.9921	1.31518e-06	5.88101	1.80694	[A/C]	C	26.087	n.s.
BY	C	SCRI_RS_198601	2H	81.5	7.80682	0.000468096	3.32966	0.968286	[T/G]	C	20.3252	n.s.
BY	C	SCRI_RS_198603	2H	81.5	10.0073	5.61333e-05	4.25078	1.20142	[A/C]	C	25.4098	Cationic amino acid transporter 6, chloroplastic; Flags: Precursor [Arabidopsis thaliana]	[Swiss-Prot:Q9LZ20.1]
BY	C	SCRI_RS_211281	2H	81.5	7.77166	0.000482014	3.31694	0.936321	[T/C]	C	22.7642	n.s.
BY	C	SCRI_RS_235221	2H	81.5	7.03488	0.000984616	3.00673	0.85549	[A/G]	G	21.7742	n.s.
BY	C	BOPA2_12_31424	2H	81.8	13.6607	1.75451e-06	5.75584	1.64797	[T/A]	T	26.6667	n.s.
BY	DSI	BOPA2_12_31424	2H	81.8	7.57327	0.000583866	3.23369	2.96042	[T/A]	T	26.6667	n.s.
BY	C	SCRI_RS_179213	2H	81.8	12.3461	6.08362e-06	5.21584	1.49462	[T/C]	A	24.7934	Protein kinase PVPK-1 [Phaseolus vulgaris]	[Swiss-Prot:P15792.1]
BY	C	SCRI_RS_188339	2H	81.8	11.8152	1.00014e-05	4.99994	1.40424	[A/C]	G	25.4098	n.s.
BY	C	SCRI_RS_208760	2H	81.8	9.63706	8.00141e-05	4.09683	1.14942	[T/C]	T	27.2727	n.s.
BY	C	BOPA1_8632-1809	2H	82.5	10.5784	3.3472e-05	4.47532	1.56786	[C/G]	G	16.2393	n.s.
BY	C	BOPA2_12_10969	2H	82.5	8.09226	0.000353052	3.45216	0.96177	[C/G]	G	10.8696	n.s.
BY	C	SCRI_RS_119261	2H	82.5	13.4519	2.14142e-06	5.6693	1.6413	[T/C]	T	33.3333	n.s.
BY	DSI	SCRI_RS_119261	2H	82.5	7.56023	0.000591777	3.22784	2.9821	[T/C]	T	33.3333	n.s.
BY	C	SCRI_RS_155456	2H	82.5	15.9965	1.96674e-07	6.70625	1.92725	[A/G]	A	33.3333	n.s.
BY	DSI	SCRI_RS_155456	2H	82.5	9.5372	8.81683e-05	4.05469	3.73574	[A/G]	A	33.3333	n.s.
BY	C	SCRI_RS_162798	2H	82.5	9.41933	9.91095e-05	4.00388	1.17097	[A/G]	T	12.1212	n.s.
BY	C	SCRI_RS_176114	2H	82.5	13.3345	2.37966e-06	5.62348	1.60088	[A/G]	T	67.033	n.s.
BY	C	SCRI_RS_183984	2H	82.5	7.11319	0.000909972	3.04097	0.845406	[A/G]	G	11.7647	n.s.
BY	C	SCRI_RS_211894	2H	82.5	12.4275	5.65836e-06	5.24731	1.55032	[T/G]	A	72.093	n.s.
BY	C	SCRI_RS_237481	2H	82.5	16.0958	1.7865e-07	6.748	1.93238	[A/G]	A	33.0435	n.s.
BY	DSI	SCRI_RS_237481	2H	82.5	9.90908	6.1663e-05	4.20998	3.85222	[A/G]	A	33.0435	n.s.
BY	C	SCRI_RS_138463	2H	82.6	7.18801	0.000847621	3.0718	0.862973	[T/C]	A	9.35252	n.s.
BY	S	BOPA2_12_10649	2H	89.5	7.39438	0.000693033	3.15925	0.16283	[T/G]	A	53.0612	n.s.
BY	S	BOPA1_1635-691	2H	89.8	7.4185	0.000677586	3.16904	0.165996	[T/C]	A	66.2921	Probable phospholipid hydroperoxide glutathione peroxidase; Short=PHGPx; AltName: Full=Glutathione peroxidase 2 [Helianthus annuus]	[Swiss-Prot:O23968.1]
BY	S	SCRI_RS_195164	2H	90.2	7.55076	0.000595721	3.22496	0.166273	[A/G]	T	54.0816	n.s.
BY	C	SCRI_RS_918	2H	106.8	7.16912	0.000862616	3.06418	0.860689	[A/G]	T	14.1791	n.s.
BY	DSI	SCRI_RS_918	2H	106.8	8.25603	0.000301759	3.52034	3.20958	[A/G]	T	14.1791	n.s.
BY	C	SCRI_RS_179555	2H	114.9	9.71539	7.43311e-05	4.12883	1.1705	[T/C]	T	11.0294	Mediator of RNA polymerase II transcription subunit 15a [Arabidopsis thaliana]	[Swiss-Prot:F4I171.1]
BY	DSI	SCRI_RS_179555	2H	114.9	8.67351	0.00020207	3.6945	3.39743	[T/C]	T	11.0294	Mediator of RNA polymerase II transcription subunit 15a [Arabidopsis thaliana]	[Swiss-Prot:F4I171.1]
BY	C	SCRI_RS_185665	2H	114.9	11.1729	1.87344e-05	4.72736	1.42078	[A/G]	G	5.83942	Ethylene receptor 1; AltName: Full=CS-ETR1 [Cucumis sativus]	[Swiss-Prot:Q9SSY6.1]
BY	DSI	SCRI_RS_185665	2H	114.9	9.97082	5.88326e-05	4.23038	4.12288	[A/G]	G	5.83942	Ethylene receptor 1; AltName: Full=CS-ETR1 [Cucumis sativus]	[Swiss-Prot:Q9SSY6.1]
BY	DSI	BOPA2_12_30690	2H	119.8	12.875	0.000369812	3.43202	2.49328	[T/C]	A	15.5556	Mediator of RNA polymerase II transcription subunit 7a/b [Arabidopsis thaliana]	[Swiss-Prot:Q9LYW3.1]
BY	C	BOPA2_12_30690	2H	119.8	15.2788	0.000107126	3.9701	0.907949	[T/C]	A	15.5556	Mediator of RNA polymerase II transcription subunit 7a/b [Arabidopsis thaliana]	[Swiss-Prot:Q9LZD7.1]
BY	C	SCRI_RS_2552	2H	120	12.5739	4.88204e-06	5.3114	1.50956	[A/G]	A	17.5573	n.s.
BY	DSI	SCRI_RS_2552	2H	120	9.91102	6.15486e-05	4.21078	3.85297	[A/G]	A	17.5573	n.s.
BY	C	BOPA1_6652-209	2H	120.8	27.6266	2.29024e-07	6.64012	1.65836	[G/C]	C	6.94444	Probable protein phosphatase 2C 69; Short=AtPP2C69 [Arabidopsis thaliana]	[Swiss-Prot:Q8LAY8.1]
BY	DSI	BOPA1_6652-209	2H	120.8	14.6887	0.000145098	3.83834	2.85517	[G/C]	C	6.94444	Probable protein phosphatase 2C 69; Short=AtPP2C69 [Arabidopsis thaliana]	[Swiss-Prot:Q8LAY8.1]
BY	C	BOPA1_5211-1755	2H	124.9	16.7266	5.14423e-05	4.28868	1.04244	[T/C]	A	8.57143	n.s.
BY	C	BOPA1_3608-2133	2H	129.7	7.46552	0.000646927	3.18915	0.887281	[G/C]	C	21.2598	Cullin-3A; Short=AtCUL3a [Arabidopsis thaliana]	[Swiss-Prot:Q9ZVH4.1]
BY	C	SCRI_RS_106163	2H	129.7	8.12534	0.000341963	3.46602	0.965701	[A/G]	T	23.2	Cullin-3B; Short=AtCUL3b [Arabidopsis thaliana]	[Swiss-Prot:Q9C9L0.1]
BY	DSI	BOPA1_3910-1648	2H	133.3	7.53547	0.000604598	3.21853	2.91854	[C/G]	G	54	n.s.
BY	C	SCRI_RS_173017	2H	139.9	7.25775	0.000791054	3.10179	0.862587	[A/G]	G	17.6923	Putative pentatricopeptide repeat-containing protein At3g49142 [Arabidopsis thaliana]	[Swiss-Prot:P0C899.1]
BY	C	SCRI_RS_8420	2H	139.9	7.25775	0.000791054	3.10179	0.862587	[A/G]	A	17.6923	Senescence-induced receptor-like serine/threonine-protein kinase; AltName: Full=FLG22-induced receptor-like kinase 1; Flags: Precursor [Arabidopsis thaliana]	[Swiss-Prot:O64483.1]
BY	C	BOPA1_4100-1047	2H	147.3	7.61962	0.000557812	3.25351	0.90992	[A/G]	A	9.21986	n.s.
BY	C	SCRI_RS_129935	3H	1.6	8.24716	0.000304051	3.51705	0.980179	[A/G]	G	13.3333	n.s.
BY	C	BOPA1_1831-241	3H	2.7	7.59866	0.00056875	3.24508	0.903105	[T/C]	G	5.47945	n.s.
BY	C	SCRI_RS_141171	3H	40.6	12.5762	4.86071e-06	5.3133	1.49468	[A/G]	T	65.2174	n.s.
BY	DSI	SCRI_RS_141171	3H	40.6	9.76424	7.0739e-05	4.15034	3.78177	[A/G]	T	65.2174	n.s.
BY	C	BOPA2_12_30609	3H	46.2	7.06568	0.000953542	3.02066	0.842726	[T/G]	C	34.2105	n.s.
BY	C	SCRI_RS_173348	3H	51.6	10.7954	2.63964e-05	4.57845	1.28304	[A/G]	A	76.4706	Mitogen-activated protein kinase 10; Short=MAP kinase 10 [Oryza sativa Japonica Group]	[Swiss-Prot:Q5ZCI1.2]
BY	C	SCRI_RS_8664	3H	51.8	11.0139	2.14332e-05	4.66891	1.30901	[T/G]	A	75.2941	n.s.
BY	C	SCRI_RS_1398	3H	61.9	10.4771	3.58235e-05	4.44583	1.25148	[A/G]	T	12.0301	Golgin candidate 1; Short=AtGC1; AltName: Full=Golgin-84 [Arabidopsis thaliana]	[Swiss-Prot:Q8S8N9.2]
BY	C	SCRI_RS_182061	3H	61.9	7.63279	0.000550756	3.25904	0.916355	[A/G]	A	14.1791	Nuclear pore complex protein Nup85; AltName: Full=Nucleoporin Nup85 [Arabidopsis thaliana]	[Swiss-Prot:Q8RXH2.1]
BY	S	BOPA1_8020-87	3H	76.2	7.30265	0.000757393	3.12068	0.16081	[A/G]	A	6.16438	n.s.
BY	C	SCRI_RS_826	3H	77.4	27.7798	2.13197e-07	6.67122	1.66881	[A/G]	T	43.5185	n.s.
BY	DSI	SCRI_RS_826	3H	77.4	19.7729	1.10506e-05	4.95661	3.86436	[A/G]	T	43.5185	n.s.
BY	C	SCRI_RS_229593	3H	90	7.9901	0.000390736	3.40812	0.958616	[T/C]	G	85.1852	n.s.
BY	DSI	SCRI_RS_229593	3H	90	8.38468	0.000267123	3.57329	3.33992	[T/C]	G	85.1852	n.s.
BY	C	BOPA1_8984-579	3H	90.2	9.18645	0.0001239	3.90693	1.16129	[G/C]	C	42.3077	n.s.
BY	C	SCRI_RS_228486	3H	90.4	8.50348	0.000238774	3.62201	1.04675	[T/C]	G	94.7368	n.s.
BY	C	SCRI_RS_115925	3H	90.6	8.09851	0.000351264	3.45437	0.963667	[T/C]	G	93.5065	Protein phosphatase 2C 16; Short=AtPP2C16; AltName: Full=AtP2C-HA; AltName: Full=Protein HYPERSENSITIVE TO ABA 1; AltName: Full=Protein phosphatase 2C HAB1; Short=PP2C HAB1; Flags: Precursor [Arabidopsis thaliana]	[Swiss-Prot:Q9CAJ0.1]
BY	C	SCRI_RS_167825	3H	100.3	13.4	2.23704e-06	5.65033	1.59823	[T/G]	A	11.1111	1-aminocyclopropane-1-carboxylate oxidase; Short=ACC oxidase; AltName: Full=Ethylene-forming enzyme; Short=EFE [Dendrobium crumenatum]	[Swiss-Prot:Q9ZQZ1.1]
BY	DSI	SCRI_RS_167825	3H	100.3	10.9065	2.37832e-05	4.62373	4.25609	[T/G]	A	11.1111	1-aminocyclopropane-1-carboxylate oxidase; Short=ACC oxidase; AltName: Full=Ethylene-forming enzyme; Short=EFE [Dendrobium crumenatum]	[Swiss-Prot:Q9ZQZ1.1]
BY	C	SCRI_RS_163092	3H	100.7	12.377	5.88215e-06	5.23046	1.47621	[A/G]	T	11.9403	n.s.
BY	DSI	SCRI_RS_163092	3H	100.7	9.82474	6.68481e-05	4.17491	3.83393	[A/G]	T	11.9403	n.s.
BY	C	BOPA1_ABC13753-1-2-167	3H	105.3	8.36677	0.000271487	3.56625	1.03482	[A/C]	A	25	Dehydrin DHN3; AltName: Full=B17 [Hordeum vulgare]	[Swiss-Prot:P12948.1]
BY	DSI	SCRI_RS_146197	3H	117	7.77227	0.000481303	3.31758	3.03814	[A/G]	C	90.1235	n.s.
BY	DSI	SCRI_RS_237846	3H	117	7.75438	0.000489264	3.31046	3.00333	[T/C]	G	91.358	n.s.
BY	C	SCRI_RS_187742	3H	135.5	13.6159	1.82057e-06	5.73979	1.61825	[T/C]	T	11.6788	n.s.
BY	DSI	SCRI_RS_187742	3H	135.5	8.9738	0.000151043	3.8209	3.47562	[T/C]	T	11.6788	n.s.
BY	C	SCRI_RS_189186	3H	135.5	17.7017	4.01803e-08	7.39599	2.12518	[T/G]	T	23.3333	n.s.
BY	DSI	SCRI_RS_189186	3H	135.5	9.70916	7.46733e-05	4.12683	3.7745	[T/G]	T	23.3333	n.s.
BY	S	SCRI_RS_189186	3H	135.5	10.4385	3.71707e-05	4.4298	0.23174	[T/G]	T	23.3333	n.s.
BY	C	SCRI_RS_142818	3H	148.2	8.37546	0.000268948	3.57033	0.998944	[A/G]	C	21.2598	ABC transporter D family member 1; Short=ABC transporter ABCD.1; Short=AtABCD1; AltName: Full=Peroxisomal ABC transporter 1; Short=AtPXA1; AltName: Full=Protein ACETATE NON-UTILIZING 2; AltName: Full=Protein COMATOSE; AltName: Full=Protein PEROXISOME DEFECTIVE 3; Short=Ped3p [Arabidopsis thaliana]	[Swiss-Prot:Q94FB9.1]
BY	C	SCRI_RS_235738	4H	57.5	7.38846	0.000697573	3.15641	0.887022	[T/C]	C	53.5354	n.s.
BY	DSI	SCRI_RS_235738	4H	57.5	7.02445	0.000992421	3.0033	2.7308	[T/C]	C	53.5354	n.s.
BY	C	BOPA1_4139-888	4H	60.8	9.98815	5.70874e-05	4.24346	1.1871	[T/C]	G	94.8718	n.s.
BY	DSI	BOPA1_4139-888	4H	60.8	7.09249	0.000928405	3.03226	2.74698	[T/C]	G	94.8718	n.s.
BY	C	SCRI_RS_146174	4H	61.4	13.2661	2.53836e-06	5.59545	1.59266	[A/G]	C	97.4026	n.s.
BY	DSI	SCRI_RS_146174	4H	61.4	10.386	3.90807e-05	4.40804	4.03763	[A/G]	C	97.4026	n.s.
BY	C	SCRI_RS_151213	4H	61.4	13.2142	2.67226e-06	5.57312	1.59204	[A/C]	T	98.6842	n.s.
BY	DSI	SCRI_RS_151213	4H	61.4	10.2784	4.33808e-05	4.3627	4.02606	[A/C]	T	98.6842	n.s.
BY	C	SCRI_RS_153392	4H	61.4	13.2661	2.53836e-06	5.59545	1.59266	[T/C]	C	97.4026	n.s.
BY	DSI	SCRI_RS_153392	4H	61.4	10.386	3.90807e-05	4.40804	4.03763	[T/C]	C	97.4026	n.s.
BY	C	SCRI_RS_166817	4H	61.4	9.99995	5.64461e-05	4.24837	1.1885	[A/G]	T	100	n.s.
BY	C	BOPA1_424-423	4H	63.7	10.6137	3.14973e-05	4.50173	1.27576	[T/C]	A	18.8976	n.s.
BY	C	BOPA2_12_31536	4H	63.7	10.6137	3.14973e-05	4.50173	1.27576	[T/C]	A	18.8976	n.s.
BY	C	BOPA1_ConsensusGBS0589-1	4H	67	8.85942	0.000168603	3.77313	1.05295	[A/G]	A	60.6383	n.s.
BY	C	SCRI_RS_219816	4H	67.1	8.81212	0.00017665	3.75289	1.05794	[T/C]	C	60.6383	n.s.
BY	C	SCRI_RS_148392	4H	67.6	11.2044	1.78775e-05	4.74769	1.33164	[A/G]	G	35.3982	n.s.
BY	C	BOPA1_3416-692	4H	69	7.44349	0.000660864	3.17989	0.884663	[A/G]	G	10.8696	n.s.
BY	C	BOPA1_4250-402	4H	78.5	14.3645	9.02676e-07	6.04447	1.70927	[T/C]	G	27.2727	n.s.
BY	DSI	BOPA1_4250-402	4H	78.5	7.34046	0.000730738	3.13624	2.84926	[T/C]	G	27.2727	n.s.
BY	C	SCRI_RS_181725	4H	78.5	12.5269	5.11556e-06	5.29111	1.49588	[A/G]	A	6.99301	Pentatricopeptide repeat-containing protein At5g15300 [Arabidopsis thaliana]	[Swiss-Prot:Q9LXF2.2]
BY	DSI	SCRI_RS_181725	4H	78.5	8.6559	0.000205523	3.68714	3.38529	[A/G]	A	6.99301	Pentatricopeptide repeat-containing protein At5g15300 [Arabidopsis thaliana]	[Swiss-Prot:Q9LXF2.2]
BY	C	SCRI_RS_238618	4H	78.7	9.67543	7.70221e-05	4.11338	1.14993	[A/G]	T	6.29371	n.s.
BY	DSI	SCRI_RS_238618	4H	78.7	7.34712	0.000725478	3.13938	2.84559	[A/G]	T	6.29371	n.s.
BY	C	SCRI_RS_184126	4H	80.7	7.63141	0.000551486	3.25847	0.910201	[A/G]	C	9.21986	n.s.
BY	C	SCRI_RS_157760	4H	90.9	8.60669	0.000215256	3.66705	1.02652	[A/C]	G	12.782	n.s.
BY	DSI	SCRI_RS_157760	4H	90.9	7.47657	0.000640567	3.19344	2.9176	[A/C]	G	12.782	n.s.
BY	C	BOPA1_4919-1051	4H	97.3	9.84116	6.57142e-05	4.18234	1.16963	[A/G]	G	46.0784	24-methylenesterol C-methyltransferase 3; Short=24-sterol C-methyltransferase 3; Short=Sterol-C-methyltransferase 3 [Arabidopsis thaliana]	[Swiss-Prot:Q94JS4.1]
BY	S	SCRI_RS_14487	4H	99.1	7.89817	0.000426196	3.37039	0.176729	[T/G]	T	8.4507	n.s.
BY	C	BOPA1_299-163	4H	100.6	12.4396	5.53146e-06	5.25716	1.47846	[A/G]	G	51.4851	n.s.
BY	DSI	BOPA1_299-163	4H	100.6	13.3672	2.30163e-06	5.63796	5.17722	[A/G]	G	51.4851	n.s.
BY	C	BOPA2_12_30988	4H	100.6	8.51447	0.000235242	3.62849	1.01316	[A/T]	A	65.9341	n.s.
BY	DSI	BOPA2_12_30988	4H	100.6	8.55889	0.000225391	3.64706	3.32221	[A/T]	A	65.9341	n.s.
BY	C	SCRI_RS_196076	4H	110.2	10.7735	2.69994e-05	4.56865	1.28496	[T/C]	A	16.7939	n.s.
BY	DSI	SCRI_RS_157866	4H	110.7	7.37655	0.000715784	3.14522	3.82181	[T/C]	C	32.6733	n.s.
BY	C	SCRI_RS_9164	4H	113.7	11.2075	1.78554e-05	4.74823	1.3802	[T/C]	A	30.4348	Ethylene-responsive transcription factor ERF011 [Arabidopsis thaliana]	[Swiss-Prot:Q9SNE1.1]
BY	DSI	SCRI_RS_9164	4H	113.7	9.44988	9.57419e-05	4.0189	3.66561	[T/C]	A	30.4348	Ethylene-responsive transcription factor ERF011 [Arabidopsis thaliana]	[Swiss-Prot:Q9SNE1.1]
BY	C	BOPA1_4338-133	5H	34.1	11.9143	0.000610389	3.21439	0.710706	[A/G]	G	20.155	n.s.
BY	DSI	BOPA1_4338-133	5H	34.1	12.6904	0.000407307	3.39008	2.46677	[A/G]	G	20.155	n.s.
BY	S	BOPA1_9766-787	5H	44	7.73985	0.000497052	3.3036	0.17228	[C/G]	G	10.8696	Nucleotide pyrophosphatase/phosphodiesterase [Hordeum vulgare]	[Swiss-Prot:Q687E1.2]
BY	S	SCRI_RS_133538	5H	44	8.2045	0.000317441	3.49834	0.183591	[T/G]	C	10.0719	n.s.
BY	S	SCRI_RS_138811	5H	44	8.46907	0.000245756	3.6095	0.188018	[A/G]	A	10.0719	n.s.
BY	S	SCRI_RS_156505	5H	44	8.46907	0.000245756	3.6095	0.188018	[T/C]	T	10.0719	DNA repair protein RAD50; Short=AtRAD50 [Arabidopsis thaliana]	[Swiss-Prot:Q9SL02.2]
BY	S	SCRI_RS_161386	5H	44	8.46907	0.000245756	3.6095	0.188018	[A/G]	T	10.0719	n.s.
BY	S	SCRI_RS_218181	5H	44	8.40597	0.00026089	3.58354	0.185106	[A/G]	T	10.0719	n.s.
BY	S	SCRI_RS_134444	5H	44.2	7.26051	0.000792054	3.10125	0.167105	[T/C]	C	9.62963	Bifunctional nitrilase/nitrile hydratase NIT4; AltName: Full=Cyanoalanine nitrilase; AltName: Full=Nitrilase 4 [Arabidopsis thaliana]	[Swiss-Prot:P46011.1]
BY	C	SCRI_RS_137940	5H	44.2	7.8162	0.000460894	3.3364	0.92896	[T/C]	G	94.9367	n.s.
BY	C	SCRI_RS_204494	5H	44.2	7.75829	0.000488716	3.31094	0.96868	[T/G]	C	21.9512	n.s.
BY	C	SCRI_RS_13395	5H	44.4	7.8162	0.000460894	3.3364	0.92896	[T/C]	G	94.9367	n.s.
BY	S	BOPA1_12045-83	5H	46.7	8.81989	0.000175137	3.75662	0.19422	[A/G]	A	14.1791	Anthocyanin regulatory R-S protein [Zea mays]	[Swiss-Prot:P13027.1]
BY	DSI	BOPA1_4234-1944	5H	51.5	11.7004	0.000682252	3.16606	2.26582	[T/G]	C	12.2302	Transcription initiation factor TFIID subunit 2; AltName: Full=TBP-associated factor 2; Short=AtTAF2 [Arabidopsis thaliana]	[Swiss-Prot:Q8LPF0.1]
BY	DSI	SCRI_RS_1386	5H	51.5	11.7004	0.000682252	3.16606	2.26582	[A/G]	G	12.2302	n.s.
BY	DSI	SCRI_RS_223699	5H	51.6	11.5124	0.000752867	3.12328	2.22942	[A/G]	C	13.0435	n.s.
BY	DSI	SCRI_RS_181722	5H	52.3	7.63592	0.000549088	3.26036	2.96395	[A/G]	A	30.7692	n.s.
BY	DSI	SCRI_RS_49958	5H	52.3	7.59176	0.000577678	3.23831	3.17182	[A/G]	A	93.2432	n.s.
BY	S	BOPA1_8215-496	5H	59.7	8.13701	0.000338456	3.4705	0.180694	[A/G]	G	5.47945	n.s.
BY	C	SCRI_RS_203938	5H	74.7	7.61482	0.000560406	3.2515	0.907858	[T/C]	C	42.9907	Galacturonosyltransferase 8; AltName: Full=Glycosyltransferase QUASIMODO1 [Arabidopsis thaliana]	[Swiss-Prot:Q9LSG3.1]
BY	DSI	SCRI_RS_203938	5H	74.7	7.7284	0.000502139	3.29918	3.00234	[T/C]	C	42.9907	Galacturonosyltransferase 8; AltName: Full=Glycosyltransferase QUASIMODO1 [Arabidopsis thaliana]	[Swiss-Prot:Q9LSG3.1]
BY	S	SCRI_RS_153937	5H	80.3	7.32044	0.00074446	3.12816	0.161201	[A/G]	C	44.3396	KH domain-containing protein At4g18375 [Arabidopsis thaliana]	[Swiss-Prot:P58223.1]
BY	C	BOPA1_5004-375	5H	83.5	7.79701	0.000469934	3.32796	0.929952	[A/G]	A	77.1084	Fasciclin-like arabinogalactan protein 2; Flags: Precursor [Arabidopsis thaliana]	[Swiss-Prot:Q9SU13.1]
BY	DSI	BOPA1_8258-330	5H	93.4	8.35671	0.000273574	3.56293	3.23662	[A/C]	C	53	n.s.
BY	DSI	SCRI_RS_127785	5H	94.4	7.07435	0.000944881	3.02462	2.73995	[A/G]	A	50	n.s.
BY	C	BOPA2_12_30852	5H	95	7.97244	0.000396339	3.40193	0.947529	[T/C]	A	16.0305	Dehydration-responsive element-binding protein 1A; Short=Protein DREB1A; AltName: Full=Protein C-repeat-binding factor 3; Short=rCBF3 [Oryza sativa Japonica Group]	[Swiss-Prot:Q64MA1.1]
BY	C	SCRI_RS_196437	5H	110.1	32.8174	1.87679e-08	7.72659	1.96648	[A/G]	C	11.5942	n.s.
BY	DSI	SCRI_RS_196437	5H	110.1	20.9384	6.17427e-06	5.20941	4.10808	[A/G]	C	11.5942	n.s.
BY	S	SCRI_RS_196437	5H	110.1	15.617	9.02972e-05	4.04433	0.174685	[A/G]	C	11.5942	n.s.
BY	C	SCRI_RS_2831	5H	112.6	7.61805	0.000558657	3.25285	0.906496	[A/G]	T	35.0877	n.s.
BY	C	SCRI_RS_236782	5H	113.5	7.78329	0.000476627	3.32182	0.93063	[T/C]	A	38.1818	ARF guanine-nucleotide exchange factor GNL1; AltName: Full=Protein ENDOPLASMIC RETICULUM MORPHOLOGY 1; AltName: Full=Protein GNOM-like 1 [Arabidopsis thaliana]	[Swiss-Prot:Q9FLY5.1]
BY	C	SCRI_RS_126419	5H	115.3	9.83627	6.61142e-05	4.17971	1.17318	[T/G]	A	10.0719	n.s.
BY	C	BOPA1_407-259	5H	134.7	13.3073	2.43554e-06	5.61341	1.58158	[A/C]	C	57.732	n.s.
BY	DSI	BOPA1_407-259	5H	134.7	11.0376	2.09543e-05	4.67873	4.27496	[A/C]	C	57.732	n.s.
BY	C	SCRI_RS_225632	5H	136.4	9.35578	0.000104786	3.9797	1.11587	[T/C]	T	71.5909	n.s.
BY	C	BOPA2_12_30580	5H	137.1	20.839	2.24144e-09	8.64947	2.48547	[A/G]	A	46.6019	Transcription factor MYB29; AltName: Full=Myb-related protein 29; Short=AtMYB29; AltName: Full=Protein HIGH ALIPHATIC GLUCOSINOLATE 3; AltName: Full=Protein PRODUCTION OF METHIONINE-DERIVED GLUCOSINOLATE 2 [Arabidopsis thaliana]	[Swiss-Prot:Q9FLR1.1]
BY	DSI	BOPA2_12_30580	5H	137.1	16.1244	1.7395e-07	6.75958	6.29226	[A/G]	A	46.6019	Transcription factor MYB29; AltName: Full=Myb-related protein 29; Short=AtMYB29; AltName: Full=Protein HIGH ALIPHATIC GLUCOSINOLATE 3; AltName: Full=Protein PRODUCTION OF METHIONINE-DERIVED GLUCOSINOLATE 2 [Arabidopsis thaliana]	[Swiss-Prot:Q9FLR1.1]
BY	C	BOPA2_12_30400	5H	137.2	15.4969	3.13519e-07	6.50374	1.86704	[A/C]	A	50.495	n.s.
BY	DSI	BOPA2_12_30400	5H	137.2	16.3229	1.45112e-07	6.8383	6.39373	[A/C]	A	50.495	n.s.
BY	C	SCRI_RS_198008	5H	137.2	18.6707	1.64102e-08	7.78489	2.22685	[T/G]	T	46.6019	n.s.
BY	DSI	SCRI_RS_198008	5H	137.2	15.3294	3.65405e-07	6.43723	5.98205	[T/G]	T	46.6019	n.s.
BY	C	SCRI_RS_208686	5H	137.4	11.9335	8.9566e-06	5.04786	1.42331	[T/C]	T	54.0816	Probable zinc metalloprotease EGY1, chloroplastic; AltName: Full=Protein ETHYLENE-DEPENDENT GRAVITROPISM-DEFICIENT AND YELLOW-GREEN 1; Short=OsEGY1; Flags: Precursor [Oryza sativa Japonica Group]	[Swiss-Prot:Q852K0.3]
BY	DSI	SCRI_RS_208686	5H	137.4	11.2779	1.66988e-05	4.77732	4.401	[T/C]	T	54.0816	Probable zinc metalloprotease EGY1, chloroplastic; AltName: Full=Protein ETHYLENE-DEPENDENT GRAVITROPISM-DEFICIENT AND YELLOW-GREEN 1; Short=OsEGY1; Flags: Precursor [Oryza sativa Japonica Group]	[Swiss-Prot:Q852K0.3]
BY	C	SCRI_RS_184270	5H	139.1	16.4573	5.8718e-05	4.23123	0.977979	[A/G]	A	6.12245	n.s.
BY	S	SCRI_RS_184270	5H	139.1	16.6872	5.22413e-05	4.28199	0.183732	[A/G]	A	6.12245	n.s.
BY	C	SCRI_RS_205647	5H	140.1	11.4709	1.38725e-05	4.85784	1.36332	[A/T]	T	27.2727	n.s.
BY	C	SCRI_RS_44795	5H	140.1	8.01612	0.00038033	3.41984	0.957319	[T/C]	G	25.4098	n.s.
BY	DSI	BOPA1_ConsensusGBS0451-1	5H	142	7.30196	0.000757898	3.12039	2.82811	[A/C]	A	92.5	n.s.
BY	C	SCRI_RS_189174	5H	146.1	7.05938	0.000958685	3.01832	0.839011	[A/G]	C	38.7387	Triacylglycerol lipase SDP1; AltName: Full=Protein SUGAR-DEPENDENT 1 [Arabidopsis thaliana]	[Swiss-Prot:Q9LZA6.1]
BY	S	SCRI_RS_220005	5H	152.4	8.03917	0.000371613	3.42991	0.177028	[T/C]	C	46.2264	n.s.
BY	S	BOPA1_6489-465	5H	167.7	7.22421	0.000817792	3.08736	0.160425	[A/G]	G	16.6667	Derlin-2.1; AltName: Full=AtDerlin2-1 [Arabidopsis thaliana]	[Swiss-Prot:Q4G2J4.2]
BY	C	SCRI_RS_146241	5H	167.9	7.73101	0.000500875	3.30027	0.928148	[T/C]	C	16.6667	n.s.
BY	DSI	SCRI_RS_146241	5H	167.9	7.88122	0.000433227	3.36328	3.06387	[T/C]	C	16.6667	n.s.
BY	C	SCRI_RS_151407	5H	167.9	19.6865	6.44285e-09	8.19092	2.36347	[T/C]	C	25.2033	Lichenase-2; AltName: Full=(1->3,1->4)-beta-glucanase isoenzyme EII; AltName: Full=Endo-beta-1,3-1,4 glucanase II; AltName: Full=Lichenase II; Flags: Precursor [Hordeum vulgare]	[Swiss-Prot:P12257.1]
BY	DSI	SCRI_RS_151407	5H	167.9	13.6214	1.81572e-06	5.74095	5.29542	[T/C]	C	25.2033	Lichenase-2; AltName: Full=(1->3,1->4)-beta-glucanase isoenzyme EII; AltName: Full=Endo-beta-1,3-1,4 glucanase II; AltName: Full=Lichenase II; Flags: Precursor [Hordeum vulgare]	[Swiss-Prot:P12257.1]
BY	C	BOPA2_12_30958	5H	169.4	15.6953	8.65805e-05	4.06258	0.9327	[A/G]	A	7.58621	n.s.
BY	C	SCRI_RS_141314	5H	169.4	20.6959	7.01657e-06	5.15388	1.33602	[T/G]	T	6.38298	Gamma aminobutyrate transaminase 3, chloroplastic; AltName: Full=Gamma-aminobutyrate transaminase isozyme 3; Short=LeGABA-TP3; Short=SlGABA-T3; Flags: Precursor [Solanum lycopersicum]	[Swiss-Prot:Q84P52.1]
BY	C	SCRI_RS_165349	5H	169.4	15.6953	8.65805e-05	4.06258	0.9327	[A/G]	G	7.58621	n.s.
BY	C	SCRI_RS_207382	5H	169.4	15.6953	8.65805e-05	4.06258	0.9327	[A/G]	A	7.58621	n.s.
BY	DSI	SCRI_RS_168487	6H	0.3	8.60932	0.000215909	3.66573	3.59009	[T/G]	G	71.7647	Alpha-amylase/subtilisin inhibitor; AltName: Full=BASI; Flags: Precursor [Hordeum vulgare]	[Swiss-Prot:P07596.2]
BY	C	SCRI_RS_154426	6H	24.8	10.9453	2.29213e-05	4.63976	1.30545	[A/G]	A	12.6866	GDSL esterase/lipase At5g14450; AltName: Full=Extracellular lipase At5g14450; Flags: Precursor [Arabidopsis thaliana]	[Swiss-Prot:Q9LY84.1]
BY	C	BOPA1_10927-876	6H	43.6	10.5111	3.46825e-05	4.45989	1.26191	[T/C]	A	77.907	n.s.
BY	DSI	BOPA1_10927-876	6H	43.6	8.11899	0.000344392	3.46295	3.15631	[T/C]	A	77.907	n.s.
BY	C	BOPA1_5984-132	6H	43.8	10.2476	4.46052e-05	4.35061	1.22224	[A/G]	A	79.7619	Ribose-phosphate pyrophosphokinase 1, chloroplastic; AltName: Full=PRS I; AltName: Full=Phosphoribosyl pyrophosphate synthase 1; Flags: Precursor [Arabidopsis thaliana]	[Swiss-Prot:Q42581.2]
BY	DSI	BOPA1_5984-132	6H	43.8	8.04106	0.000371285	3.43029	3.13788	[A/G]	A	79.7619	Ribose-phosphate pyrophosphokinase 1, chloroplastic; AltName: Full=PRS I; AltName: Full=Phosphoribosyl pyrophosphate synthase 1; Flags: Precursor [Arabidopsis thaliana]	[Swiss-Prot:Q42581.2]
BY	C	BOPA1_6964-414	6H	44.1	10.5927	3.20305e-05	4.49444	1.25895	[G/C]	G	43.9252	n.s.
BY	DSI	BOPA1_6964-414	6H	44.1	9.30731	0.000109638	3.96004	3.60479	[G/C]	G	43.9252	n.s.
BY	C	SCRI_RS_115036	6H	44.1	7.04319	0.000975267	3.01088	0.871113	[T/C]	C	34.5133	n.s.
BY	C	SCRI_RS_169829	6H	50.6	8.45427	0.000249027	3.60375	1.00479	[T/A]	T	44.8598	n.s.
BY	C	SCRI_RS_204495	6H	51	7.55589	0.000592768	3.22711	0.898022	[T/C]	A	16.6667	n.s.
BY	C	SCRI_RS_115440	6H	64.3	8.44305	0.000251993	3.59861	1.007	[G/C]	C	41.6667	n.s.
BY	DSI	SCRI_RS_115440	6H	64.3	7.10591	0.000917088	3.03759	2.77296	[G/C]	C	41.6667	n.s.
BY	C	SCRI_RS_170674	6H	78.1	8.68093	0.000200194	3.69855	1.03173	[T/C]	T	15.1515	n.s.
BY	DSI	SCRI_RS_170674	6H	78.1	7.53085	0.000607306	3.21659	2.91676	[T/C]	T	15.1515	n.s.
BY	C	SCRI_RS_177093	6H	78.4	8.84013	0.00017215	3.76409	1.07275	[T/C]	T	33.3333	n.s.
BY	C	BOPA2_12_31044	6H	95.6	8.97828	0.000150568	3.82227	1.07789	[T/C]	A	42.9907	n.s.
BY	DSI	BOPA2_12_31044	6H	95.6	9.13273	0.000129805	3.88671	3.55041	[T/C]	A	42.9907	n.s.
BY	C	BOPA2_12_31048	6H	95.6	8.97828	0.000150568	3.82227	1.07789	[T/C]	A	42.9907	n.s.
BY	DSI	BOPA2_12_31048	6H	95.6	9.13273	0.000129805	3.88671	3.55041	[T/C]	A	42.9907	n.s.
BY	C	SCRI_RS_169022	6H	103.8	9.88284	6.35043e-05	4.1972	1.19951	[A/C]	C	56.383	n.s.
BY	DSI	SCRI_RS_169022	6H	103.8	7.24356	0.000804502	3.09447	2.87657	[A/C]	C	56.383	n.s.
BY	C	SCRI_RS_10655	6H	118.6	9.17179	0.000125335	3.90193	1.11248	[T/G]	G	52.0408	n.s.
BY	C	SCRI_RS_93773	7H	0.3	16.4539	5.91488e-05	4.22805	1.00736	[T/C]	G	15.2672	Beta-fructofuranosidase 1; AltName: Full=Invertase 1; AltName: Full=Sucrose 1; Flags: Precursor [Zea mays]	[Swiss-Prot:P49175.1]
BY	C	BOPA2_12_20016	7H	0.6	7.14411	0.000883109	3.05399	0.849081	[T/C]	G	14.9254	n.s.
BY	C	BOPA1_1762-837	7H	3.8	7.1142	0.000910427	3.04075	0.857111	[T/C]	G	7.04225	6-phosphogluconate dehydrogenase, decarboxylating 2, chloroplastic [Arabidopsis thaliana]	[Swiss-Prot:Q9FWA3.1]
BY	C	SCRI_RS_166323	7H	11	8.87939	0.000166364	3.77894	1.09006	[T/C]	G	65.1685	n.s.
BY	C	SCRI_RS_160641	7H	22.7	14.0292	0.000203538	3.69135	0.833688	[A/G]	T	9.09091	Probable O-methyltransferase 2; Short=SbOMT2 [Sorghum bicolor]	[Swiss-Prot:A8QW51.1]
BY	DSI	SCRI_RS_160641	7H	22.7	12.3531	0.000485154	3.31412	2.39222	[A/G]	T	9.09091	Probable O-methyltransferase 2; Short=SbOMT2 [Sorghum bicolor]	[Swiss-Prot:A8QW51.1]
BY	C	SCRI_RS_182092	7H	22.7	10.7735	2.69545e-05	4.56937	1.28044	[G/C]	C	11.5942	n.s.
BY	DSI	SCRI_RS_182092	7H	22.7	8.64333	0.000207573	3.68283	3.34763	[G/C]	C	11.5942	n.s.
BY	C	SCRI_RS_47197	7H	22.7	10.09	5.17853e-05	4.28579	1.1992	[A/G]	G	24.7934	O-methyltransferase ZRP4; Short=OMT [Zea mays]	[Swiss-Prot:P47917.1]
BY	DSI	SCRI_RS_47197	7H	22.7	7.67984	0.000525817	3.27917	2.97446	[A/G]	G	24.7934	O-methyltransferase ZRP4; Short=OMT [Zea mays]	[Swiss-Prot:P47917.1]
BY	C	BOPA1_8365-454	7H	23.3	7.47898	0.000638555	3.1948	0.888881	[T/C]	G	24.1935	BURP domain-containing protein 12; Short=OsBURP12; Flags: Precursor [Oryza sativa Japonica Group]	[Swiss-Prot:Q6ZA27.1]
BY	C	BOPA1_ConsensusGBS0356-1	7H	42.5	18.913	1.30614e-08	7.88401	2.24782	[T/A]	T	13.1387	n.s.
BY	DSI	BOPA1_ConsensusGBS0356-1	7H	42.5	12.9387	3.44967e-06	5.46222	5.01125	[T/A]	T	13.1387	n.s.
BY	C	SCRI_RS_150016	7H	48	14.752	6.27498e-07	6.20239	1.75947	[T/C]	C	14.9254	n.s.
BY	DSI	SCRI_RS_150016	7H	48	11.884	9.38741e-06	5.02745	4.63751	[T/C]	C	14.9254	n.s.
BY	C	BOPA2_12_30545	7H	48.3	7.32142	0.000744332	3.12823	0.873228	[A/G]	G	9.28571	n.s.
BY	S	SCRI_RS_150783	7H	48.3	8.20505	0.000316653	3.49942	0.180681	[A/G]	G	13.9706	Ethylene-responsive transcription factor ERF062 [Arabidopsis thaliana]	[Swiss-Prot:Q9SVQ0.1]
BY	C	BOPA1_12239-662	7H	50.7	7.2648	0.000786273	3.10443	0.866475	[A/C]	A	32.7586	n.s.
BY	S	BOPA1_5138-265	7H	70.2	7.48426	0.000635305	3.19702	0.164809	[C/G]	G	78.8235	n.s.
BY	C	BOPA2_12_10369	7H	73.2	9.42114	9.82921e-05	4.00748	1.11971	[T/C]	G	23.0159	n.s.
BY	C	SCRI_RS_174327	7H	98.3	9.26478	0.000114349	3.94177	1.14095	[A/C]	G	92.4051	n.s.
BY	DSI	SCRI_RS_174327	7H	98.3	8.59436	0.000217825	3.66189	3.33375	[A/C]	G	92.4051	n.s.
BY	C	SCRI_RS_112204	7H	98.4	9.39015	0.000101259	3.99457	1.11602	[T/C]	C	91.25	n.s.
BY	DSI	SCRI_RS_112204	7H	98.4	8.76326	0.000184944	3.73296	3.39408	[T/C]	C	91.25	n.s.
BY	C	BOPA2_12_10652	7H	102.3	7.61893	0.000558182	3.25322	0.914692	[T/G]	C	18.6047	n.s.
BY	DSI	SCRI_RS_237742	7H	127.5	8.81076	0.000177081	3.75183	3.4512	[T/C]	T	36.3636	n.s.
BY	DSI	SCRI_RS_183593	7H	131	8.35892	0.000273268	3.56341	3.24729	[T/G]	C	23.5772	Receptor protein kinase-like protein At4g34220; Flags: Precursor [Arabidopsis thaliana]	[Swiss-Prot:Q94C77.1]
BY	DSI	SCRI_RS_184967	7H	131.9	7.10802	0.000914545	3.0388	2.75299	[T/C]	T	74.7126	n.s.
BY	S	SCRI_RS_120720	7H	133.9	7.13294	0.000894055	3.04864	0.159702	[T/C]	G	27.7311	n.s.
BY	C	SCRI_RS_752	7H	134.2	7.43785	0.000665557	3.17681	0.895774	[T/G]	C	31.3043	n.s.
CFP	DSI	BOPA1_1625-303	1H	100.8	11.6771	0.000690622	3.16076	2.56519	[A/G]	A	44.4444	Putative F-box protein At5g51000 [Arabidopsis thaliana]	[Swiss-Prot:Q9FI48.1]
CFP	DSI	BOPA1_4962-1295	1H	100.8	11.6771	0.000690622	3.16076	2.56519	[A/T]	A	44.4444	n.s.
CSS	S	SCRI_RS_235724	1H	95.8	8.02659	0.00037911	3.42123	1.62539	[A/G]	C	89.7436	Probable pectinesterase 49; Short=PE 49; AltName: Full=Pectin methylesterase 49; Short=AtPME49; Flags: Precursor [Arabidopsis thaliana]	[Swiss-Prot:Q9LY18.1]
ETR	S	SCRI_RS_134469	6H	59.4	7.30334	0.000802555	3.09553	4.68383	[T/C]	G	36.6071	Alcohol dehydrogenase-like 6 [Arabidopsis thaliana]	[Swiss-Prot:Q8LEB2.2]
ETR	S	SCRI_RS_160297	7H	2.1	8.52894	0.000250454	3.60127	5.46743	[T/C]	C	5.51724	Cation/H(+) antiporter 2; AltName: Full=Protein CATION/H+ EXCHANGER 2; Short=AtCHX2 [Arabidopsis thaliana]	[Swiss-Prot:Q9SAK8.1]
OA	S	SCRI_RS_201865	1H	116.8	9.06195	0.000139104	3.85666	2.90118	[T/C]	C	7.80142	n.s.
OA	S	BOPA1_4065-397	2H	51.8	10.2081	4.62567e-05	4.33483	3.23565	[T/G]	C	25.2033	n.s.
OA	S	SCRI_RS_4802	2H	60.8	9.16338	0.000126195	3.89896	2.93354	[A/G]	G	7.85714	Kinesin-3; AltName: Full=Kinesin-like protein C [Arabidopsis thaliana]	[Swiss-Prot:P46875.1]
OA	S	BOPA2_12_10545	2H	62	9.07293	0.000137646	3.86124	2.9117	[T/G]	G	7.85714	Agmatine deiminase; AltName: Full=Agmatine iminohydrolase; AltName: Full=Protein EMBRYO DEFECTIVE 1873 [Arabidopsis thaliana]	[Swiss-Prot:Q8GWW7.2]
OA	S	BOPA2_12_10545	2H	62	9.07293	0.000137646	3.86124	2.9117	[T/G]	G	7.85714	Methyltransferase-like protein 1; AltName: Full=Protein EMBRYO DEFECTIVE 1691 [Arabidopsis thaliana]	[Swiss-Prot:Q94AI4.1]
OA	S	SCRI_RS_128449	2H	81.5	10.7953	2.64875e-05	4.57696	3.45599	[T/C]	C	23.5772	n.s.
OA	S	SCRI_RS_156090	2H	81.5	7.38748	0.000697682	3.15634	2.34161	[T/G]	C	23.5772	Probable glutamate carboxypeptidase 2; AltName: Full=Probable glutamate carboxypeptidase II [Arabidopsis thaliana]	[Swiss-Prot:Q9M1S8.3]
OA	S	SCRI_RS_160616	2H	81.5	7.37988	0.000703386	3.15281	2.34604	[T/C]	C	23.5772	n.s.
OA	S	SCRI_RS_188339	2H	81.8	7.38748	0.000697682	3.15634	2.34161	[A/C]	C	23.5772	n.s.
OA	S	SCRI_RS_138320	2H	135.8	7.70832	0.000511536	3.29112	2.44331	[T/C]	G	11.6788	Glutathione S-transferase U2; Short=AtGSTU2; AltName: Full=GST class-tau member 2; AltName: Full=Glutathione S-transferase 20 [Arabidopsis thaliana]	[Swiss-Prot:Q9ZW29.1]
OA	S	BOPA1_ConsensusGBS0194-1	3H	2.4	8.8753	0.000166049	3.77977	2.81321	[A/G]	A	7.69231	n.s.
OA	S	SCRI_RS_115423	3H	36.3	8.81285	0.000176525	3.75319	2.79788	[T/C]	C	64.5161	Putative F-box/LRR-repeat protein 21 [Arabidopsis thaliana]	[Swiss-Prot:Q9M0U8.1]
OA	S	SCRI_RS_119697	3H	36.8	10.0237	5.51775e-05	4.25824	3.17722	[T/C]	C	22.2222	n.s.
OA	S	SCRI_RS_8664	3H	51.8	7.21061	0.000828009	3.08197	2.28555	[T/G]	C	22.2222	n.s.
OA	S	SCRI_RS_4575	3H	61.9	9.60116	8.27061e-05	4.08246	3.04328	[T/G]	T	15.7895	n.s.
OA	S	BOPA1_6302-250	3H	89.4	7.4862	0.000634114	3.19783	2.3729	[A/G]	G	86.5854	n.s.
OA	S	SCRI_RS_167825	3H	100.3	7.21788	0.000822818	3.0847	2.29454	[T/G]	G	86.5854	1-aminocyclopropane-1-carboxylate oxidase; Short=ACC oxidase; AltName: Full=Ethylene-forming enzyme; Short=EFE [Dendrobium crumenatum]	[Swiss-Prot:Q9ZQZ1.1]
OA	S	SCRI_RS_163092	3H	100.7	7.50647	0.000622304	3.206	2.38628	[A/G]	G	86.5854	n.s.
OA	DSI	BOPA1_917-522	4H	34.6	9.05433	0.000142965	3.84477	4.22146	[A/G]	G	92.9577	Glutamate decarboxylase 1; Short=GAD 1 [Arabidopsis thaliana]	[Swiss-Prot:Q42521.2]
OA	S	SCRI_RS_157396	4H	52.3	7.95292	0.000403883	3.39374	2.52084	[T/C]	C	24.3902	Abscisic acid receptor PYL5; AltName: Full=ABI1-binding protein 3; AltName: Full=PYR1-like protein 5; AltName: Full=Regulatory components of ABA receptor 8 [Arabidopsis thaliana]	[Swiss-Prot:Q9FLB1.1]
OA	S	SCRI_RS_196076	4H	110.2	9.30345	0.000110183	3.95789	2.95753	[T/C]	C	24.3902	n.s.
OA	S	SCRI_RS_161222	5H	46.5	8.8176	0.000175525	3.75566	2.79492	[A/G]	G	25.2033	n.s.
OA	S	SCRI_RS_205235	5H	55.7	7.40529	0.000685752	3.16383	2.34726	[A/G]	A	24.7934	n.s.
OA	S	BOPA2_12_30852	5H	95	7.64844	0.000542024	3.26598	2.42433	[T/C]	A	24.7934	Dehydration-responsive element-binding protein 1A; Short=Protein DREB1A; AltName: Full=Protein C-repeat-binding factor 3; Short=rCBF3 [Oryza sativa Japonica Group]	[Swiss-Prot:Q64MA1.1]
OA	S	BOPA1_2611-1846	5H	137.9	7.83394	0.000453063	3.34384	2.48313	[T/C]	A	5.44218	n.s.
OA	S	SCRI_RS_207933	6H	10.3	10.5176	3.44659e-05	4.46261	3.34198	[C/G]	C	30.7692	n.s.
OA	S	SCRI_RS_207933	6H	10.3	10.5176	3.44659e-05	4.46261	3.34198	[C/G]	C	30.7692	n.s.
OA	S	SCRI_RS_155654	6H	47.5	7.32387	0.000742571	3.12926	2.34348	[T/C]	C	33.3333	BRCT domain-containing protein At4g02110 [Arabidopsis thaliana]	[Swiss-Prot:O04251.3]
OA	S	SCRI_RS_204495	6H	51	9.07947	0.000136457	3.865	2.87792	[T/C]	C	33.3333	n.s.
OA	S	SCRI_RS_236999	6H	52.2	8.8353	0.00017256	3.76306	2.80053	[T/C]	C	41.2844	Probable thiamine biosynthetic bifunctional enzyme, chloroplastic; Includes: RecName: Full=Thiamine-phosphate synthase; Short=TP synthase; Short=TPS; AltName: Full=Thiamine-phosphate pyrophosphorylase; Short=TMP pyrophosphorylase; Short=TMP-PPase; Includes: RecName: Full=Hydroxymethylpyrimidine kinase; Short=HMP kinase; Flags: Precursor [Oryza sativa Japonica Group]	[Swiss-Prot:Q2QWK9.2]
OA	S	SCRI_RS_166774	7H	106.5	9.59582	8.3352e-05	4.07908	3.08254	[A/C]	C	34.5133	n.s.
SPAD	DSI	BOPA2_12_31319	1H	92.4	7.5377	0.000642868	3.19188	4.86534	[G/C]	C	34.5133	ABC transporter G family member 43; Short=ABC transporter ABCG.43; Short=AtABCG43; AltName: Full=Putative pleiotropic drug resistance protein 15 [Arabidopsis thaliana]	[Swiss-Prot:Q7PC81.1]
SPAD	S	SCRI_RS_239231	2H	49.2	9.25552	0.0001262	3.89894	3.80284	[T/C]	A	21.7742	Sucrose synthase 4; Short=OsSUS4; AltName: Full=Sucrose-UDP glucosyltransferase 4 [Oryza sativa Japonica Group]	[Swiss-Prot:Q9M111.1]
SPAD	C	BOPA1_6652-209	2H	120.8	11.8434	0.000662259	3.17897	1.75608	[G/C]	A	21.7742	Probable protein phosphatase 2C 69; Short=AtPP2C69 [Arabidopsis thaliana]	[Swiss-Prot:Q8LAY8.1]
SPAD	DSI	SCRI_RS_11645	2H	127.1	17.258	4.27077e-05	4.36949	5.3975	[T/C]	C	36.8421	n.s.
SPAD	C	BOPA1_ConsensusGBS0194-1	3H	2.4	7.86937	0.000467883	3.32986	2.28866	[A/G]	C	36.8421	n.s.
SPAD	C	SCRI_RS_192352	3H	17.8	14.4142	0.000177851	3.74994	2.09604	[G/C]	C	5.40541	n.s.
SPAD	C	SCRI_RS_173916	3H	51.2	12.1153	0.000575132	3.24023	1.76175	[T/C]	C	54.4554	n.s.
SPAD	S	SCRI_RS_68142	5H	43	7.9331	0.000440417	3.35614	3.25949	[A/G]	A	19.8413	n.s.
SPAD	S	BOPA1_ABC08327-1-1-353	5H	44	7.41113	0.000724259	3.14011	3.05902	[A/G]	A	12.5926	Serine/threonine-protein kinase SAPK10; AltName: Full=Osmotic stress/abscisic acid-activated protein kinase 10 [Oryza sativa Japonica Group]	[Swiss-Prot:Q75H77.1]
SPAD	S	SCRI_RS_102075	5H	44	7.41113	0.000724259	3.14011	3.05902	[T/C]	T	12.5926	Abscisic acid-inducible protein kinase [Triticum aestivum]	[Swiss-Prot:Q02066.1]
SPAD	S	SCRI_RS_102075	5H	44	7.41113	0.000724259	3.14011	3.05902	[T/C]	T	12.5926	Serine/threonine-protein kinase SAPK9; AltName: Full=Osmotic stress/abscisic acid-activated protein kinase 9 [Oryza sativa Japonica Group]	[Swiss-Prot:Q75V57.1]
SPAD	S	SCRI_RS_159315	5H	44	7.41113	0.000724259	3.14011	3.05902	[T/G]	T	12.5926	n.s.
SPAD	S	SCRI_RS_134444	5H	44.2	8.19109	0.000347382	3.45919	3.60423	[T/C]	T	12.5926	Bifunctional nitrilase/nitrile hydratase NIT4; AltName: Full=Cyanoalanine nitrilase; AltName: Full=Nitrilase 4 [Arabidopsis thaliana]	[Swiss-Prot:P46011.1]
SPAD	C	BOPA1_6315-914	5H	94.7	7.51212	0.000668442	3.17494	2.63929	[T/C]	G	10.0775	Serine/threonine-protein kinase ATM; AltName: Full=Ataxia telangiectasia mutated homolog; Short=AtATM [Arabidopsis thaliana]	[Swiss-Prot:Q9M3G7.1]
SPAD	C	BOPA1_4203-1210	6H	66.1	11.8003	0.000676577	3.16968	1.71595	[T/C]	A	15.6716	Clustered mitochondria protein; AltName: Full=Friendly mitochondria protein [Arabidopsis thaliana]	[Swiss-Prot:F4J5S1.1]
SPAD	C	SCRI_RS_225072	6H	68.2	12.9328	0.000378003	3.42251	1.88063	[A/G]	C	13.1387	n.s.
SPAD	C	SCRI_RS_175370	6H	68.9	11.516	1.53075e-05	4.8151	3.35086	[G/C]	C	88.8889	UBP1-associated proteins 1C [Arabidopsis thaliana]	[Swiss-Prot:O64571.2]
SPAD	C	BOPA1_4447-231	6H	69.3	7.215	0.000874039	3.05847	2.17296	[A/G]	G	49.505	n.s.
SPAD	C	SCRI_RS_176094	7H	114.8	8.15092	0.000358214	3.44586	2.37054	[T/C]	C	67.033	Phosphoglycerate kinase, chloroplastic; Flags: Precursor [Triticum aestivum]	[Swiss-Prot:P12783.1]
SPAD	S	BOPA2_12_30761	7H	128.3	7.26156	0.000836108	3.07774	3.05309	[A/G]	A	46.1538	Cysteine proteinase RD21a; Short=RD21; Flags: Precursor [Arabidopsis thaliana]	[Swiss-Prot:P43297.1]
SPAD	C	SCRI_RS_6430	7H	132.6	7.75504	0.000521557	3.2827	2.25541	[A/C]	C	11.6788	n.s.
SPAD	C	SCRI_RS_86194	7H	132.6	7.49516	0.000668594	3.17484	2.22268	[A/C]	A	11.6788	n.s.
a BY: biomass yield, CSS: total content of soluble sugars, ETR: electron transport rate at PSII, CFP: content of free proline, OA: osmolality, SPAD: leaf colour
b C: control treatment, S: stress treatment, DSI: drought susceptibility index across treatments by Fischer & Maurer (1978)
c Markers and chromosome positions are based on Comadran et al. (2012)
